# Supplementary material for: Status, Trend, and Prospect of Global Farmland Abandonment Research: A Bibliometric Analysis
Source: Int J Environ Res Public Health. 2022 Nov 30;19(23):16007. doi: 10.3390/ijerph192316007 (PMC9735913; doi:10.3390/ijerph192316007)
Supplement: Supplementary file 1 [file ijerph-19-16007-s001.zip]

Archive with 1 entries (1 files):
- ijerph-2052520-supplementary.pdf
